# Supplementary material for: Melt-Processed Polybutylene-Succinate Biocomposites with Chitosan: Development and Characterization of Rheological, Thermal, Mechanical and Antimicrobial Properties
Source: Polymers (Basel). 2024 Oct 3;16(19):2808. doi: 10.3390/polym16192808 (PMC11478647; doi:10.3390/polym16192808)
Supplement: Supplementary file 1 [file polymers-16-02808-s001.zip]

Archive with 1 entries (1 files):
- polymers-3203619-supplementary.pdf
